# Supplementary material for: Direct Characterization of the Relation between the Mechanical Response and Microstructure Evolution in Aluminum by Transmission Electron Microscopy In Situ Straining
Source: Materials (Basel). 2021 Mar 15;14(6):1431. doi: 10.3390/ma14061431 (PMC7998695; doi:10.3390/ma14061431)
Supplement: Supplementary file 1 [file materials-14-01431-s001.zip]

Archive with 6 entries (5 files):
- Supplementary - FINAL VERSION/
- Supplementary - FINAL VERSION/Supplementary_done.docx
- Supplementary - FINAL VERSION/Video S1.mp4
- Supplementary - FINAL VERSION/Video S2.mp4
- Supplementary - FINAL VERSION/Video S3.mp4
- Supplementary - FINAL VERSION/Supplementary.pdf
